# Supplementary material for: The Effect of Milking Frequency, Breed, and Stage of Lactation on the Milk Fat Globule Size and Fatty Acid Composition in Sheep’s Milk
Source: Foods. 2023 Jun 22;12(13):2446. doi: 10.3390/foods12132446 (PMC10340205; doi:10.3390/foods12132446)
Supplement: Supplementary file 1 [file foods-12-02446-s001.zip]

Archive with 1 entries (1 files):
- foods-2460356-supplementary.pdf
